# Supplementary material for: Deciphering the Effects and Mechanisms of Yi-Fei-San-Jie-pill on Non-Small Cell Lung Cancer With Integrating Network Target Analysis and Experimental Validation
Source: Front Pharmacol. 2022 May 11;13:851554. doi: 10.3389/fphar.2022.851554 (PMC9130494; doi:10.3389/fphar.2022.851554)
Supplement: Supplementary file 1 [file Table2.XLSX]

## Sheet: Sheet1
Pinellia ternata (Thunb.) Makino [Araceae;pinelliae rhizoma praeparatum]	Bombyx Batryticatus	Ganoderma lucidum	Ranunculus ternatus Thunb. [Ranunculaceae;ranunculi ternati radix]	Cremastra appendiculata (D.Don) Makino [Orchidaceae;cremastrae pseudobulbus, pleiones pseudobulbus]	Panax quinquefolius L. [Araliaceae;panacis quinquefolii radix]	Fritillaria thunbergii Miq. [Liliaceae]	Sarcandra glabra (Thunb.) Nakai [Chloranthaceae;sarcandrae herba]
24-Ethylcholest-4-en-3-one	CLR	methyl (4R)-4-[(5R,10S,13R,14R,17R)-4,4,10,13,14-pentamethyl-3,7,11,15-tetraoxo-2,5,6,12,16,17-hexahydro-1H-cyclopenta[a]phenanthren-17-yl]pentanoate	Truflex OBP	2-methoxy-9,10-dihydrophenanthrene-4,5-diol	PQ-2	pelargonidin	beta-sitosterol
Cavidine	beta-carotene	campesta-7,22E-dien-3beta-ol	vittadinoside_qt	Stigmasterol	(8S,9S,10R,13R,14S,17R)-17-[(1R,4R)-4-ethyl-1,5-dimethylhexyl]-10,13-dimethyl-1,2,8,9,11,12,14,15,16,17-decahydrocyclopenta[a]phenanthren-7-one	beta-sitosterol	sitosterol
baicalein	(2R)-4-(2-Amino-3-Hydroxyphenyl)-2-Azaniumyl-4-Oxobutanoate	5alpha-Lanosta-7,9(11),24-triene-15alpha,26-dihydroxy-3-one	Mandenol	beta-sitosterol	20-Hexadecanoylingenol	Peimisine	Anhydroicaritin
Baicalin	Dinatin	ergosta-4,6,8(14),22-tetraene-3-one	Sitosteryl acetate		beta-sitosterol	Zhebeiresinol	Engelitin
beta-sitosterol	FA	ergosta-7,9(11),22-trien-3β,5α,6α-triol	7-O-Methyleriodictyol		ginsenoside rh2	6-Methoxyl-2-acetyl-3-methyl-1,4-naphthoquinone-8-O-beta-D-glucopyranoside	(2R)-3-(3,4-dihydroxyphenyl)-2-[(Z)-3-(3,4-dihydroxyphenyl)acryloyl]oxy-propionic acid
Stigmasterol		ganoderal B	beta-sitosterol		stigmast-7-enol		Istanbulin-A
gondoic acid		ganolucidic acid E	Stigmasterol		papaverine		ZINC00391893
coniferin		Lucialdehyde B	campesterol		daucosterol_qt		CHLORANTHALACTONE A
10,13-eicosadienoic		(4R)-4-[(5R,7S,10S,13R,14R,17R)-7-hydroxy-3,11,15-triketo-4,4,10,13,14-pentamethyl-1,2,5,6,7,12,16,17-octahydrocyclopenta[a]phenanthren-17-yl]valeric acid	poriferasterol monoglucoside_qt		Daturilin		chloranoside a_qt
12,13-epoxy-9-hydroxynonadeca-7,10-dienoic acid		lucidone A	CLR				quercetin
(3S,6S)-3-(benzyl)-6-(4-hydroxybenzyl)piperazine-2,5-quinone		methyl (4R)-4-[(5R,7S,10S,13R,14R,15S,17R)-7,15-dihydroxy-4,4,10,13,14-pentamethyl-3,11-dioxo-2,5,6,7,12,15,16,17-octahydro-1H-cyclopenta[a]phenanthren-17-yl]pentanoate
Cycloartenol		Cerevisterol
beta-D-Ribofuranoside, xanthine-9		ergosta-7,22E-dien-3beta-ol
		beta-sitosterol
