# Supplementary material for: Deciphering the Effects and Mechanisms of Yi-Fei-San-Jie-pill on Non-Small Cell Lung Cancer With Integrating Network Target Analysis and Experimental Validation
Source: Front Pharmacol. 2022 May 11;13:851554. doi: 10.3389/fphar.2022.851554 (PMC9130494; doi:10.3389/fphar.2022.851554)
Supplement: Supplementary file 6 [file Table1.XLSX]

## Sheet: Sheet1
Symbol
EGFR
IL12B
KIT
BCL2
CDKN2A
TP53
IL10
CTNNB1
NOTCH1
CADM1
TP63
IL6
PTPRC
SHH
VEGFA
TERT
MYC
ERBB2
ICAM1
RAC1
CDK6
IL4
MIR21
BMP4
CXCR4
CCL5
FGF2
ITGB1
TGFB1
TNF
KITLG
CAV1
RACK1
CDH1
CCND1
NRP1
AKT1
CEACAM1
CD4
CD44
RHOA
HAVCR2
CFTR
BCL6
PTK2B
CXCL12
CDC42
PTPN6
DSCAM
MDM2
ABL1
CXCL8
SOX9
MUC1
WNT5A
CDK1
EPHA2
STAT3
CD24
PTEN
CDH2
RIMS2
PROM1
PECAM1
NOS3
FOXP3
IGF1
FAS
RB1
CHEK2
CXCL10
GATA2
BSG
PLK1
ITGB3
FGFR2
JAK2
ERBB4
CEACAM5
IL1B
LIPC
KDR
PDCD1
EPCAM
WNT2
BAX
TEK
TNFRSF10B
SRC
YAP1
CDK5
ERBB3
BCL2L11
IL23A
GJA1
CD40LG
SELP
HMGB1
CD274
IL7R
PPARG
BCL11A
CDK4
MCL1
CDK2
PTK2
BMP2
LAMA1
THBS1
CDKN1B
NAMPT
SLC2A1
MAPK1
ITGA5
CHEK1
BAK1
KRT18
SIRT1
ADIPOQ
CAMK2D
NBN
LEF1
CLPTM1L
CASP8
TCF7L2
PDCD4
ITGAV
ETS2
ADAM9
CDKN1A
L1CAM
CCL2
MET
SMAD3
FGF1
HIF1A
PCNA
NCOA2
PIK3CA
CX3CL1
ID2
SYK
HLA-G
CA9
MUC16
AREG
DDR1
CDH8
EDN1
KRAS
NEDD9
HES1
BAD
LEP
NCAM1
PARD3
CCR7
CDC25A
IL18
MIR221
MIR34A
ITGA2
STK11
TGFBR2
HMOX1
CD14
MDK
CRP
FASLG
RET
SFRP1
TGFBR1
CTTN
CDC25B
PVT1
CDH9
SOX2
PRDX2
NEDD4L
ALCAM
PRDX1
NRXN3
TACSTD2
MIR145
NFKB1
PDGFB
CDC25C
ADAM17
HMGA2
PLCB1
CPS1
ADAM8
PTGS2
EZH2
PDCD1LG2
CCL18
ST6GAL1
CMKLR1
CCL4
CD8A
AXL
SERPINF1
MIR146A
BMP7
IL22
NFE2L2
NRP2
CHRNA3
VTCN1
PSCA
LGALS3
MTOR
MMP9
APC
GZMB
BRAF
SMAD4
CD151
KLF4
ERCC2
NEDD4
ATM
CHRNA5
TLR4
LAMC2
WNT3A
IL9
TJP1
TCF7
BTG2
MMP2
AGER
PHB2
CD3G
COL1A1
BRCA2
MAPK14
IGF1R
PTCH1
SERPINB3
STAT1
ECT2
RPS6KB1
ANXA1
CASP3
PDGFRB
ICOS
NDUFA13
IFNG
SFN
LDHA
EZR
PTPN11
PRKCE
SNW1
E2F1
PIEZO2
MCAM
LGALS9
CASP2
CCL21
CTLA4
FN1
AIFM1
ANGPT2
NF2
WNT1
CIP2A
GSK3B
UGT1A1
SOX4
CDK7
DLST
CALR
APOE
MIR16-1
ABCB1
BAG6
PAX5
MIF
JUN
ACE
PAX6
PDCD6IP
MCM4
P2RX7
MUC4
FGFR1
MGMT
NALCN
IL2RA
SCGB1A1
ST7
CYP1B1
CTAG1B
HSP90B1
CCR2
HGF
ALKBH1
VDR
BCL3
ESM1
BRCA1
CCND3
PBK
DRD2
TFPI2
SNAI2
PLAUR
NFAT5
PGK1
ESR1
CTNND2
PLCE1
EIF4E2
CCL22
PMAIP1
FTH1
DDR2
SMO
WNT7A
PRKCA
CD47
FGFR3
RELA
VEGFC
PRKDC
SERPINE1
PDCD6
IL17A
CLU
SFRP2
FSCN1
MCM2
CDK14
MTHFR
CDH13
MIR126
TFRC
ANKS1A
ZEB1
PLAU
MICA
IL7
SPI1
RCC1
MAPK3
ENG
CDKN2B-AS1
OGG1
DKK1
TP73
MYOCD
ROS1
PROX1
CYGB
IGF2
SOD2
ESR2
EGF
ANGPT1
CCN2
MAD2L1
KIR3DS1
SERPINA3
MIR222
NF1
FOXM1
CD74
MIR29A
TIGIT
CD200R1
CHRNB4
VHL
HRAS
ROCK1
WT1
BIRC5
FKBP4
MIR26A1
PDGFRA
MIR199A1
MERTK
CSF3
CSF1R
PRKN
FGF9
NET1
APCDD1
APOM
CLDN1
CDK8
BCL9
PER3
SART3
RUNX2
CD28
MMP14
SPP1
FOXO1
HSPB1
NAPG
DSG2
PKD1
BCAP31
RARA
MIR195
EPAS1
AURKA
CEMIP
FLNA
BDNF
LYVE1
SPRY4
TWIST1
SOD1
BECN1
MCRS1
IL13
HSPA5
CYP1A1
KLK10
CD109
GSTP1
SP1
RAF1
IGFBP3
RUNX3
PRKCZ
APEX1
IDO1
ITGB4
TNFSF10
PPARD
CTNND1
PRKCI
CRKL
MIR137
FOXC1
CADM4
SERPINB4
CDK16
ALK
CCND2
PARD6B
APOA1
IBSP
MSH2
XXYLT1
MIR29B1
WWTR1
TGFBI
GSTM1
SNCA
MKI67
IL1A
SPARC
CRK
POU5F1
VANGL1
MLH1
MIR92A1
ILK
MIR1-1
DKK3
SOX17
CCL19
HDAC1
VIM
AAMP
LILRB2
GATA4
DLEU1
PAK1
MIR17
PTPRK
EP300
DSP
PARK7
MIR15A
FLT1
AKT2
TSC1
HJURP
CDC45
UBE2T
INSR
TRAF6
BNIP3
XRCC1
VCL
MAP2K1
BCAR1
SAXO1
GLI1
FER
STK4
MIR133A1
MIR200C
MIR503
PML
EPHA7
PGF
IL23R
LLGL1
ID1
MED19
SNAI1
NQO1
CSNK2A1
MIR27A
CSF1
ACE2
CXCR2
AHR
GJB2
PARP1
EIF4E
CD200
DICER1
MAPK8
CEBPA
CACNA2D1
MIR214
TNFRSF1A
LECT2
ERCC1
NTN1
KDM1A
ANXA2
RHOB
CDX2
NOTCH3
FADD
ABCG2
CDCA3
TLR9
SLC35D2
MIR182
MZB1
FOXA1
RARB
PIK3R1
GSTT1
F2
SKP2
MIR150
MIR143
MIR204
SIRT2
MMP1
TBX2
SMAD7
NR3C1
TYMS
NCR3LG1
SMARCA4
CEBPB
EMP2
ADAM10
CCNB1
PRKCD
MALAT1
MIR155
LMO1
KRT19
FGA
F11R
COMT
FGF21
FOXC2
HSPD1
INSM1
ERG
DNMT1
ING1
TNFSF11
BCL2L1
MIR29C
S100A9
CFLAR
SLC9A3R1
RASSF1
NR4A3
MIR424
LEPR
POSTN
TNC
LATS1
F2R
MIR125A
XIAP
NPM1
CYP27B1
GHRL
NANOG
NKX2-1
PXN
FLOT1
SIX1
EGR1
AURKB
CCNA2
ELAVL1
FBXW7
TNFRSF1B
MIR140
THSD7B
HSP90AA1
SMAD2
YY1
PKM
ADRB2
MIR210
MIR20A
ABCC1
WWOX
IL6R
TIMP1
NR4A1
CACNA1G
LPL
NOS2
SQSTM1
TNFSF14
MIR495
CYP24A1
ETS1
MIR24-1
PDPK1
HDAC6
DUSP23
CCNE1
NME1
CR1
F3
EPO
IDH1
H19
HOTAIR
EIF2AK2
TYMP
PPARGC1A
DAPK1
HCST
HRH4
VWF
KEAP1
MIR19A
KIF14
FOXF1
CD276
TGM2
HOXA5
MIR206
CLDN4
ATP7A
MIR320A
CYP19A1
NOX4
PHB1
IRS2
SOCS1
TYK2
CREB1
PIN1
GDF15
PRKAA1
TLR3
CSF2
CCL20
ATF2
SCAI
GPX1
ENO2
ITGB6
MIER2
PBX2
NES
NOTCH2
FHIT
API5
S1PR1
SPHK1
MIR223
DUSP1
BRD4
ELMO3
MIR138-1
PIM1
FTO
ALDH1A1
LAMA5
TOP2A
CCR1
CHGA
RHOC
FKBP3
ACKR3
MTDH
BAP1
FAP
NLRP3
HEY2
DNMT3B
MIR141
SGK1
NEAT1
LILRB4
ALB
MIR132
HDAC2
CBL
BMI1
LIG4
MIR499A
HBEGF
SERPINA1
MIR30A
IL1RN
XRCC3
FLT4
BRK1
CYP2E1
MMP7
MIR19B1
SIRT6
MIR200B
MIR149
KLF5
MBL2
PON1
PTGER4
YBX1
MIR193A
GSN
FEN1
MIR23A
MIR203A
MIR31
TXN
MST1R
PPP2CA
DCBLD1
SDC1
MAPK7
APOB
ADAMTS13
KAT2A
HES5
RRM1
PIEZO1
SMAD6
TIMP2
NAT2
JAK1
MIR133B
STING1
MIR15B
UCHL1
MIR27B
NUMA1
ADGRG1
PPP1CA
MTA1
RIPK3
TRIAP1
EREG
FUZ
TDGF1
GRB2
MIR497
CCR6
ERCC5
NFKBIA
MIR205
TNFRSF11B
DNMT3A
MIR130A
PTX3
ABCC2
CASP9
HP
MIR9-1
MIR181A1
CHRNA7
CRYAB
RAD51
DDIT3
ACTN4
EPB41L3
MIR10A
ITGA7
PAX8
MIR142
ROR2
MIR101-1
LCN2
FOLR1
LINC00290
MIR451A
HOXA9
MIR185
CD164
EPB41
METTL3
CYP3A4
ZBTB16
XIST
STAT6
TUBB3
EIF4G1
NCOA3
CUL4A
CXCR5
MIR107
CYP1A2
TGFBR3
TRAF2
LIN28A
CBLB
PYCARD
UCP2
PITX2
SLC7A5
MEG3
PINK1
TTR
MIRLET7A1
TGFA
PTN
MIR124-1
TARDBP
FASN
COL18A1
CTSL
LATS2
FLOT2
FOXA2
SERPINB5
NRAS
RXRA
LOX
STMN1
ABCA1
RETN
AKT3
NT5E
GAS5
NTRK2
IL33
COL4A3
SMARCA2
MAP3K14
MIR93
EPHB4
MIR22
EML4
RPS6
MITF
ZEB2
MIR218-1
HTRA1
IRF4
MYD88
DDX58
FUT3
PIK3CB
MIR17HG
MIR125B1
CFH
ENO1
WIF1
LY6K
E2F3
PRMT5
EPOR
MLKL
TNFRSF11A
SEMA4D
KISS1
RAD51C
CDH3
TNFSF12
DAB2
FSTL1
CHI3L1
WEE1
DLC1
UCA1
LMO4
SOX18
STIM1
NDRG1
C8orf34
TIMP3
S100A11
ADAMTS1
CXCL16
MIR338
PPP1R13L
AVL9
BIRC7
TXNIP
TSC2
AXIN1
IGF2BP1
BIRC2
CALCA
YTHDF2
KLF2
RAN
MIR200A
GPC5
MACC1
MIR335
MIR152
TET1
AGR2
MIR18A
ETV6
IL11
MIR375
IQGAP1
LAMB3
TOP1
ULK1
CTSB
IGFBP7
GNAS
RELN
EIF4EBP1
IL27
ARID1A
SKI
NFATC1
EPHX1
MDM4
APLN
MICB
MIR128-1
KPNA2
WFDC2
HDGF
FABP4
HK2
MIR378A
PTTG1
IGFBP2
ADRB1
RECK
HMGA1
C5
MIR139
ATR
DNM1L
FGF18
CYLD
DVL2
SOX10
S100A8
CXCR1
CORO1C
TUBB
ATF3
ATF4
MRM2
MCM7
ING4
CUL1
LAG3
SIRT3
ARRB1
MED12
HDAC9
CFL1
GSK3A
E2F4
MAP1LC3A
TFAP2A
JUNB
TAC1
PRMT1
IKBKB
NFKB2
HYAL1
RPS6KA1
TKTL1
SULF1
VCP
MIR590
DLK1
SETD2
SUMO1
ATG5
SPHK2
ACHE
MVP
IL37
S100A4
TPX2
PER2
RRM2
DDX5
DCN
CXCL1
MIR135B
NEK2
MIR25
RBL2
IL17F
RBM38
GAB1
CXCL9
CD82
HNRNPA2B1
C20orf85
BAG3
NGF
KDM6B
CCAT1
MIR144
MIR494
MIR196A2
MAOA
CYP3A5
CD63
NFIB
VASH1
BBC3
KHDRBS1
SRSF1
INPPL1
POLE
GRP
ATP7B
MYCN
SLC3A2
STUB1
DVL1
MAPRE1
MMP13
FABP3
CTBP1
MIR98
MIR212
NFASC
TRIM25
IFITM1
NCL
USP22
BIRC3
SIX3
CFB
THPO
DIABLO
DPYD
CASP7
MMP12
EHMT2
HSPA9
UBE2C
AGO2
SATB1
TNFSF9
RAB11A
YWHAZ
MIR340
GLI2
MIR122
BID
IDH2
HDAC5
EGFL7
IGF2R
PTK6
LAPTM4B
CCL7
MIR148A
MIR486-1
NR5A2
ANPEP
ADAM12
MAGI2
USP10
MIR186
BARD1
SFTPA1
PPDPF
CTHRC1
IGF2BP3
APAF1
TMPRSS2
HNRNPA1
XPO1
ZYG11A
ELF3
NID2
HNRNPK
TUG1
KIF11
PFN1
ZBTB7A
USP7
BAG1
MIR196A1
RAP1A
RELB
MIR23B
MIR10B
ERAP1
TFPI
CASP1
CDH12
ESRRA
PRDM14
CNR2
PRAME
PTGS1
MIR183
PPM1D
SLC19A1
ITGB8
MTSS1
TK1
TNFRSF10A
MELK
DROSHA
CELF1
GAPDH
MIR106B
ITGA9
VDAC1
USP9X
MT3
MIR30B
AFAP1-AS1
NDC80
BIN1
FBLN5
GADD45A
PTPN1
SNHG1
SPOP
XDH
PLK4
MIR124-3
DANCR
DACH1
HMGB3
MAPK9
EIF2S1
SUZ12
EPS8
SATB2
DUSP6
CARM1
MSH6
KMT2D
ANO1
TNFRSF12A
FZD1
CLDN6
CD163
TUBA1A
MIR7-1
TUSC3
CDK5R1
ZNF703
MIR181B1
PLA2G4A
CHFR
TLR5
SLC1A5
TRIM28
MIR34C
AKR1B10
TERC
KPNB1
SMPD1
SIN3A
VAV3
MAGEA3
CDA
MEF2D
TNFSF13
MIR296
PTGES
MIR100
KDM5B
MIR330
TREM1
HTRA2
MAP2K2
SLC2A3
RORC
GOLPH3
RPS3
NCOR1
TACC3
SF3B1
PIAS1
EFEMP1
E2F7
FANCA
MIR448
GAB2
TIGAR
CHRNA4
TNFAIP8L2
EPHB3
SIRT7
CBLL1
POLR2A
PABPC1
TTK
NOB1
MIRLET7B
MIR224
CBX3
BPIFA1
BPTF
UBE3A
SERPINB2
MAP2K4
CTNNBIP1
IL12RB2
MIR33A
ANP32A
TERF1
SLC29A1
SRSF2
TNK2
EGLN2
LGALS3BP
MIR34B
TUBG1
CHRM3
MIR449A
KMT5A
FBXO7
OLFM4
CAP1
MIR361
S100A2
PPP1R12A
POU2F1
BACH1
ICAM3
S100A6
RGS5
NUDT1
MAP1LC3B
YTHDF1
SENP1
SRCIN1
BRMS1
THBS2
HYAL2
MAGEA4
YWHAG
RHEB
HOXB13
LIN28B
IGF2BP2
TFAP2C
EGLN3
MSR1
TRPC6
MIR365A
SETDB1
MIR217
MIR96
MIR30E
PTGER2
PLD1
HSD17B1
EIF3A
SHOX2
MIR129-1
LAMTOR5
IRF2
CCR9
SNCG
KDM4A
MIR216A
KRT8
MTAP
KCNQ1OT1
CTBP2
PAEP
SRI
DVL3
HAX1
ERRFI1
PINX1
ETV4
S100P
PCDH10
MIR148B
CUX1
MIAT
IL10RA
PCLAF
CLDN18
MIR103A1
BTLA
MIR26B
CCNE2
HOTTIP
H3-4
SOX5
MRTFA
SIAH2
LRG1
RBX1
JUND
KIF2A
RUVBL2
ARID2
PTPN13
CCNB2
MIR410
EGLN1
SOCS2
MYBL2
SULF2
GLS
TIE1
MIR328
E2F2
DCLK1
SNHG16
GOLM1
GPX3
STOML2
KDM3A
MIR184
TRIP13
SRPX2
KISS1R
SLC34A2
TRIM27
TRIM24
MIR425
EEF2
CASC2
USP39
CXCR6
PSMD10
GRPR
TADA3
TFDP1
MIR211
ADAMTS5
MIR370
KLF15
RBM5
SLC25A5
PIK3C2A
HOXB7
RAP2B
TRIM37
CDKN3
VEGFB
USF1
MUC5B
USP14
TMPRSS4
COL11A1
SNHG14
RHOJ
ODC1
MIR519D
MIR30C1
CAVIN1
MASTL
TAGLN
GADD45B
DDB2
MIR506
SLC31A1
CASP10
ITPR3
NOLC1
MT2A
KRT7
SLC22A18
ING2
PDK1
MIR134
PIWIL1
ORM1
NIPBL
LASP1
SASH1
ACP5
PIWIL2
NAPSA
KLF9
SFTPC
MIR197
CHRM2
AIM2
TRPV6
AHNAK
MIR135A1
NGB
ATG7
DDIT4
TNKS
PIK3R3
MAGEA1
CD68
RAD18
NORAD
ALDH1A3
MGAT5
DIXDC1
REV3L
ITGBL1
TES
SOX7
ATOX1
MIR675
SFTPB
ZFHX3
PTPN12
MIR30D
SLC22A2
LRIG1
MIR20B
MIR106A
PMS2
NLK
AKR1C1
CAPNS1
H2AZ1
DLEC1
MIR130B
EPHB6
ERVW-1
MIR485
CCL25
TMSB10
MIR128-2
MSH3
CCAT2
RGN
SIRT5
HTATIP2
KAT8
MSH5
MIR30C2
STK39
MIR520B
TGIF1
PIK3R2
VMP1
PER1
MMP10
CYTOR
MIR124-2
HULC
PIAS3
PITX1
SPAG5
RSF1
MIR9-2
MIR301A
DCK
CXCL6
FOXQ1
MIR193B
SIGLEC9
EPHA5
MIR429
MAGED1
PRRX1
ASPH
MIR373
MIR4435-2HG
ATF1
LYPD3
USP8
RANBP9
ANGPTL2
SAT1
ELF1
HEYL
FAM83D
KDM5A
NUS1
E2F5
MIR125B2
MIR374A
BHLHE40
FUT8
SNHG6
MIRLET7C
LIG1
FUBP1
RPS15A
MIR363
MIR326
FRK
CRNDE
MIR423
RIOX2
SMYD2
PPP2R2A
KLF8
MIR1246
MIR218-2
TSPAN8
AMOTL2
CRABP2
PRPF40A
MIR411
MIR99A
MIR153-1
RECQL5
VASH2
ILF2
FOXD3
RALB
ADAM19
ARID1B
SOCS5
TDP1
XAF1
PKMYT1
TRAF4
MIR219A1
MIR92B
ROMO1
SSRP1
MIR129-2
MIR199A2
MB
MMP26
H4-16
PYCR1
USP44
SOX2-OT
FXYD5
MIR196B
FOXF2
LOXL1
MTA2
RXRG
MIR490
EIF4A3
MIR187
MIR1290
SKA1
MIR92A2
ESRP1
KATNA1
BMP1
SCGB3A1
MIR16-2
EIF6
PPARGC1B
NCF2
CYCS
TXNRD2
DLX4
ACSL3
GAP43
FAAH
MIR455
DMTF1
NFIA
HOXB5
SOX1
PCAT1
RABL3
MIR520A
KIFC1
CAPG
MLANA
DDX17
SNHG15
HBP1
MIR194-1
MIR191
JARID2
MIR377
RBM4
MIR32
PEBP4
TUBA1C
BAMBI
CHD4
MIR202
NEU3
TRIM59
HOXA-AS2
TRIM44
GPRC5A
CCL8
PELP1
FOSL2
MIR574
UBE2S
CDR1-AS
IL25
PHLPP2
MIR663A
PFN2
SLC5A2
PTPRB
OIP5-AS1
MIR381
TRIM33
TRA2B
WTAP
ARTN
TRIM14
EMP1
MIR421
MIR708
TCIM
MIR383
CNOT3
PDIA6
MIR613
KCNK3
ACACA
MIR433
AFAP1L2
CHIT1
HAGLR
EMX2
PAK6
DLL3
RFWD3
EYA4
MIR367
FZD9
U2AF2
MIR382
CACYBP
GABRB2
YEATS4
MIR9-3
TMEM97
NUSAP1
TNFRSF10C
MIR625
CCT6A
MIR103A2
HAS1
BHLHA15
TERF2IP
TNFAIP8
SNHG20
MMP15
DERL1
MIR498
TP73-AS1
STOM
RBM3
ALKBH5
MIR127
DNM1
TINCR
CKAP5
COL10A1
IGKC
BRD3
EHD1
RCHY1
SETD1A
SYP
CFI
FENDRR
MAPK6
CHCHD2
UBTF
HOXA11-AS
ANAPC10
MASP2
MAFG
CTDSPL
KLK13
MIR136
TMBIM6
HPX
CARD8
SPIN1
MIR543
LARP1
ARHGAP1
MIR33B
UCHL3
TM4SF1
DCD
IL20
AKIP1
CARD9
MIR493
RMRP
BATF2
SMARCA5
CCNDBP1
BCYRN1
STYK1
CA1
GRIA3
MIR542
MIR154
GLDC
PRR11
KPNA4
CYP2R1
MIR1-2
DPP9
SRSF5
PDIA4
SGTA
MIR384
LINC00460
CDO1
UBAP2L
FOXD1
PSMC3
CASS4
HTRA3
SNHG3
MIR488
HIF3A
KATNB1
MIR582
BCAR4
PUF60
ELP1
MIR454
FGD5-AS1
MED28
MIR299
TIMM50
MIR1271
C4BPA
VSIG4
NTHL1
SYF2
PAQR3
NKILA
SPA17
NPAS2
MIR216B
PLAC1
PYGO2
HAND2-AS1
TAB3
NCAPH
NOVA1
SNHG7
MIR874
MIR31HG
MIR532
SERPIND1
RING1
RBP1
TAB1
MAPKAP1
MIR198
SHCBP1
MIR760
MIR758
RCN1
NPRL2
MIR133A2
MIR153-2
TRPV5
USP49
MIR584
CHD1L
TRIM31
RXRB
FGL1
LETM1
TUSC7
SYCP3
MIR630
RPS9
SH2B1
PCDH7
RPS6KB2
KLF7
MIR615
ABCC10
GHET1
SIX4
RPN2
XPO5
HLF
BLACAT1
KLK8
SNRPB
MIR95
SEC62
MIR489
LMNB2
PRNCR1
LNCRNA-ATB
TBXAS1
DBI
NMU
RAD51AP1
IRS4
SAMD9
MIR409
GOT2
MIR629
CPEB4
PYGB
BRF2
CREG1
MT1G
DGCR5
PORCN
HSPE1
ALX1
NT5C2
FZD8
NDRG3
FAM83A
MIR376C
FPGS
MIR194-2
NNT-AS1
LINC00662
USP3
VGF
RIN1
TIMP4
SKAP2
POLR1G
MIR365B
GABRA3
FOXK2
MIR346
ABCC11
LINC00673
PPP1R13B
MIR422A
PDLIM2
DLEU2
TP53COR1
LARP4
WRAP53
SLC29A3
TRIM26
ATG13
SSX2
PCGEM1
ALDH1L1
MIR300
PSAT1
IGHG3
PSMA1
MIR744
SFTPA2
GSS
GSTA2
CCDC85B
CHN2
LZTS1
SYT7
MAGEC2
SNX1
FOXR2
ALDOC
MIR181D
IDO2
PTPRH
YKT6
MIR1297
SLC22A16
MARS1
DUXAP9
CRABP1
TP53I3
TRIM16
RHBDD1
GJB5
SLC47A1
CHN1
MIR1298
FUT6
SERBP1
CENPU
AZIN1
CRMP1
GINS2
DSCAM-AS1
FOXP4
XAGE1A
MIR374B
SNRPD3
RGS17
MKRN3
SRSF7
MIR539
HMGN1
ZEB2-AS1
MIR501
CIAPIN1
CEP72
SLC2A13
NUP37
MIR661
FGF11
CRTC2
TGIF2
FEZF1-AS1
RBM24
CIZ1
SPNS2
PRAG1
EFHD2
USP21
KLK11
MED23
WT1-AS
MDH2
SCUBE2
CMTM6
YEATS2
CHRNA9
POGLUT1
CTDSP1
MIR26A2
CHP2
DYRK2
FBXL3
MIR577
PITPNM3
PLEK2
EI24
EIF4A2
MIR942
TP53AIP1
OTUD7B
MIR877
ABRAXAS1
CPSF4
SETD5
PTGER1
UBE3C
GNA15
AK4
RGMB
PDSS2
YTHDC1
INHBC
LMTK3
CPNE1
SCUBE3
RAB17
MIR502
MIR940
ZNF503
PSMB3
RIOK2
GALNT14
MIR660
MIR345
PART1
CAVIN2
HNF1A-AS1
H4C6
XAB2
MAP4K3
SPAAR
MIR652
DRG2
NR2F6
CNPY2
HERC5
MYEOV
WBP2
MIR509-1
RASGRF2
KLF17
MIR944
MFF
LZTS3
CLK2
UTP14A
TFIP11
ARMC8
ZBED3
MGA
MIR500A
RALY
[truncated: 4,982 more rows]
